# Supplementary material for: Prospective implementation of an aqueous humor liquid biopsy platform informs clinical diagnosis and management of retinoblastoma and other intraocular lesions
Source: NPJ Precis Oncol. 2026 Jan 12;10:53. doi: 10.1038/s41698-025-01255-3 (PMC12868883; doi:10.1038/s41698-025-01255-3)
Supplement: Supplementary file 2 — Supplementary Data Excel File [file 41698_2025_1255_MOESM2_ESM.xlsx]

## Sheet: LP-WGS+TSP RB
Case #	IIRC Group at Diagnosis	TNM Classification at Diagnosis	Tumor Height at Diagnosis (mm)	Tumor Base at Diagnosis (mm)	Germline RB1 Status (Sanger/MLPA from peripheral blood)	Germline RB1 variant	Clinical Timepoint	cfDNA Input (ng)	LP-WGS Average Depth of Coverage	Tumor Fraction from ichorCNA	CNA detected	TSP Performed	TSP Average Target Coverage	Gene Alteration	Known germline RB1 variant detected by TSP (if applicable)	Variant	VAF (%)	Variant type
1a_OD	D	CT2B	NA	NA	Positive	NM_000321.2:c.1332+1G>A (heterozygous)	On Therapy	0.625	1.47	0.43	yes	yes	7.74	RB1	yes	NM_000321.3:c.1332+1G>A	86	Intron, splice-donor
1b_OD							On Therapy	1.545	0.42	0.14	yes
1c_OD							On Therapy	2.88	1.3	0.24	yes
1d_OD							On Therapy	1.75	0.47	0.06	no
1a_OS	D	CT2B	NA	NA			On Therapy	0.235	2.84	0.29	yes	yes	53.63	RB1	yes	NM_000321.3:c.1332+1G>A	93	Intron, splice-donor
1b_OS							On Therapy	1.57	0.46	0.14	no
1c_OS							On Therapy	3.345	0.48	0.05	no
1d_OS							On Therapy	2.055	0.78	0.06	no
2a	D	CT2B	11.86	8.76	Negative		Off Therapy	2.435	0.98	0.04	no	yes	7.82	NONE	n/a	-	-	-
4a	E	CT3C	19.18	10.26	Negative		Diagnosis - PE	5	4.2	0.39	yes
5a_OD	D	CT2B	10.8	5.91	Positive	NM_000321.3:c.1215+1G>A	Diagnosis	5	4.21	0.15	yes	yes	2821.06	RB1	yes	NM_000321.3: c.1215+1G>A	96	Splice-donor
5b_OD							On Therapy	0.5	0.82	0	no	yes	5.03	NONE	no	-	-	-
5c_OD							On Therapy	0.33	1.48	0.08	no	yes	7.45	NONE	no	-	-	-
5d_OD							Off Therapy	2.035	0.25	0.07	no
5a_OS	E	CT2B	10.07	11.88			Diagnosis	5	3.89	0.16	yes	yes	3747.94	RB1	yes	NM_000321.3: c.1215+1G>A	99	Splice-donor
5b_OS							On Therapy	1.308	0.62	0	no	yes	2745.46	RB1	yes	NM_000321.3: c.1215+1G>A	96	Splice-donor
5c_OS							On Therapy	0.56	0.86	0.05	no	yes	3728.9	NONE	no	-	-	-
5d_OS							Off Therapy	1.35	0.76	0.06	no
7a_OD	C	CT2B	6.64	3.06	Positive	NM_000321.3:c.958C>T, p.Arg320* (heterozygous)	Diagnosis	5	5.27	0	yes
7b_OD							On Therapy	1.145	2.33	0.17	yes
7c_OD							On Therapy	2.865		0.1643	yes
7a_OS	B	CT1B	3.48	1.33			Diagnosis	2.06	2.07	0.37	yes
7b_OS							On Therapy	1.54	0.45	0.16	yes
7c_OS							On Therapy	5		0.27	yes
10a	D	CT2B	13.68	10.48	Negative		Diagnosis	5	5.86	0.291	yes	yes	3325.46	RB1 RB1 BCOR	n/a	NM_000321.3:c.1333C>T, NP_000312.2:p.Arg445Ter NM_000321.3:c.619C>T, NP_000312.2:p.Gln207Ter NM_017745.6:c.1141_1150dupAGCGAGTTCC, NP_060215.4:p.Pro384Glnfs*59	42 42 1.5	Stop-gain Stop-gain Frameshift
10b							Off Therapy	2.195	1.02	0.06	no	yes	5.1	NONE	n/a	-	-	-
10c							Off Therapy	1.495	0.56	0	no
12a	D	CT2B	18.31	8.67	Positive	Deletion exon 3 (heterozygous)	Diagnosis	5	2.36	0.09	yes	yes	229.28	NONE	no	-	-	-
12b							Off Therapy	0.74	0.58	0.05	no
13a_OD	D	CT2B	6.29	7.99	Positive	NM_000321.2:c.-198G>A, p.? (heterozygous)	Diagnosis	0.74	3.01	0.16	yes	yes	192.91	RB1	no	NM_000321.3:c.1332+1G>A	13	Intron, splice-donor
13b_OD							On Therapy	0.37	0.51	0.13	no
13a_OS	D	CT2B	12.01	6.84			Diagnosis	0.79	1.78	0.34	yes	yes	25.13	RB1 RB1	yes	NM_000321.3:c.-198G>A NM_000321.3:c.1332+1G>A	100 13	SNV Intron, splice-donor
13b_OS							On Therapy	1.815	0.14	0.05	no	yes	0.72	NONE	no	-	-	-
14a_OS	D	CT2B	NA	NA	Positive	Deletion exons 1-17 (heterozygous)	Recurrence	5	3.59	0.48	yes	yes	973.55	RB1 BCOR	no	NM_000321.3:c.2489+1G>A NM_017745.6:c.472dupA, NP_060215.4:p.Ser158Lysfs*28	49 42	Splice-donor Frameshift
14b_OS							On Therapy	5	8.6	0.42	yes	yes	2780.98	RB1 BCOR	no	NM_000321.3:c.2489+1G>A NM_017745.6:c.472dupA, NP_060215.4:p.Ser158Lysfs*28	39 40	Splice-donor Frameshift
14c_OS							On Therapy	5	3.91	0.46	yes	yes	662.47	RB1 BCOR	no	NM_000321.3:c.2489+1G>A NM_017745.6:c.472dupA, NP_060215.4:p.Ser158Lysfs*28	44 52	Splice-donor Frameshift
14d_OS							On Therapy	5	3.56	0.46	yes	yes	1633.01	RB1 BCOR	no	NM_000321.3:c.2489+1G>A NM_017745.6:c.472dupA, NP_060215.4:p.Ser158Lysfs*28	44 47	Splice-donor Frameshift
14e_OS							On Therapy	1.685	2.84	0.46	yes	yes	57.11	RB1 BCOR	no	NM_000321.3:c.2489+1G>A NM_017745.6:c.472dupA, NP_060215.4:p.Ser158Lysfs*28	38 49	Splice-donor Frameshift
14f_OS							On Therapy	3.435	2.09	0.8	yes	yes	24.62	RB1 BCOR	no	NM_000321.3:c.2489+1G>A NM_017745.6:c.472dupA, NP_060215.4:p.Ser158Lysfs*28	14 32	Splice-donor Frameshift
14g_OS							On Therapy	5	3.37	0.48	yes	yes	0	NONE	no	-	-	-
15a_OD	D	CT2B	15.72	8.22	Positive	NM_000321.3:c.540-1G>A, ? (heterozygous)	Diagnosis	5	7.08	0.32	yes	yes	2158.56	RB1 MSH6	yes	NM_000321.3:c.540-1G>A NM_000179.3:c.3261delC, NP_000170.1:p.Phe1088Serfs*2	67 0.98	Splice-acceptor Frameshift
15b_OD							On Therapy	5	1.81	0	no
15c_OD							Off Therapy	2.6	0.17	0.05	no
15a_OS	E	CT3C	19.65	11.87			Diagnosis	5	2.79	0.32	yes	yes	1945.43	RB1	yes	NM_000321.3:c.540-1G>A	100	Splice-acceptor
15b_OS							On Therapy	2.5	1.13	0.05	no	yes	5.54	NONE	no	-	-	-
16a_OS	D	CT2B	NA	NA	Positive	NM_000321.3:c.831_832del, p.Cys278* (heterozygous)	Off Therapy	2.12	2.96	0	no	yes	39.96	RB1	yes	NM_000321.3:c.831_832delCT, NP_000312.2:p.Cys278Ter	55	Frameshift
16b_OS							Off Therapy	4.655	3.16	0	no
17a	D	CT2B	8.61	17.7	Negative		Diagnosis - PE	5	8.66	0.37	yes	yes	1560.33	RB1 BCOR	n/a	NM_000321.3:c.1687T>C, NP_000312.2:p.Trp563Arg NM_017745.6:c.2218G>T, NP_060215.4:p.Glu740Ter	97 3.5	Missense Stop-gain
18a	D	CT2B	15.87	9.42	Negative		Diagnosis	5	3.15	0.37	yes	yes	910.73	RB1	n/a	NM_000321.3:c.1399C>T, NP_000312.2:p.Arg467Ter	100	Stop-gain
18b							On Therapy	0.255	1.45	0.12	yes	yes	21.93	NONE	n/a	-	-	-
18c							On Therapy	2.21	1.22	0.06	no
18d							Off Therapy	0.315	0.29	0.08	no
20a_OD	D	CT2B	>20	>20	Positive	NM_000321.2(RB1):c.865A>T, p.Lys289* (heterozygous)	Off Therapy	5	4.26	0	no	yes	595	RB1	yes	NM_000321.3:c.865A>T, NP_000312.2:p.Lys289Ter	53	Stop-gain
20b_OD							Off Therapy	1.45	0.62	0.09	no
21a	D	CT2B	14.1	7.35	Negative		Diagnosis	5	5.89	0.61	yes	yes	1160.16	NONE	n/a	-	-	-
21b							Off Therapy	1.46	1.22	0.05	no
22a_OD	E	CT3E	10.71	15.81	Positive	NM_000321.2:c.1221C>A, p.Cys407* (heterozygous)	Diagnosis	5	7.52	0.89	yes	yes	1726.3	RB1	yes	NM_000321.3:c.1221C>A, NP_000312.2:p.Cys407Ter	99	Stop-gain
22b_OD							On Therapy	2.02	1.95	0.04	no	yes	11.53	RB1	yes	NM_000321.3:c.1221C>A, NP_000312.2:p.Cys407Ter	73	Stop-gain
22a_OS	D	CT2B	9.62	11.14			Diagnosis	5	3.67	0.53	yes	yes	857.73	RB1	yes	NM_000321.3:c.1221C>A, NP_000312.2:p.Cys407Ter	100	Stop-gain
22b_OS							On Therapy	5	3.53	0.53	yes	yes	122.34	RB1	yes	NM_000321.3:c.1221C>A, NP_000312.2:p.Cys407Ter	54	Stop-gain
22c_OS							On Therapy	5	2.93	0.52	yes	yes	421.09	RB1	yes	NM_000321.3:c.1221C>A, NP_000312.2:p.Cys407Ter	54	Stop-gain
22d_OS							On Therapy	5	3.09	0.07	yes	yes	33.51	RB1	yes	NM_000321.3:c.1221C>A, NP_000312.2:p.Cys407Ter	36	Stop-gain
22e_OS							On Therapy	1.66	2.75	0.05	no	yes	65.47	RB1	yes	NM_000321.3:c.1221C>A, NP_000312.2:p.Cys407Ter	52	Stop-gain
22f_OS							On Therapy	5	3.44	0	no	yes	237.84	RB1	yes	NM_000321.3:c.1221C>A, NP_000312.2:p.Cys407Ter	42	Stop-gain
22g_OS							On Therapy	2.175	2.83	0.06	no	yes	73.16	RB1	yes	NM_000321.3:c.1221C>A, NP_000312.2:p.Cys407Ter	43	Stop-gain
22h_OS							Off Therapy	3.6	0.64	0.16	no	yes	6.45	RB1	yes	NM_000321.3:c.1221C>A, NP_000312.2:p.Cys407Ter	22	Stop-gain
23a_OD	A	CT1A	NA	NA	Positive	NM_000321.2:c.1700C>T, p.Ser567Leu (heterozygous)	Diagnosis	0.715	2.34	0.31	yes	yes	17.58	RB1	yes	NM_000321.3:c.1700C>T, NP_000312.2:p.Ser567Leu	100	Missense
23a_OS	B	CT1B	5.66	2.03			On Therapy	4.87	3.6	0.31	yes	yes	1055.13	RB1	yes	NM_000321.3:c.1700C>T, NP_000312.2:p.Ser567Leu	98	Missense
23b_OS							On Therapy	0.116	0.65	0.07	yes	yes	5.59	NONE	no	-	-	-
24a	D	CT2B	16.01	10.07	Positive	NM_000321.3:c.1960+5G>A (heterozygous)	Diagnosis	5	5.7	0.35	yes	yes	1423.24	RB1 RB1	yes	NM_000321.3:c.1960+5G>A NM_000321.3:c.2288_2289delGA, NP_000312.2:p.Arg763Thrfs*31	45 13	Splice-site Frameshift
24b							On Therapy	1.355	0.33	0.06	no	yes	2.62	NONE	no	-	-	-
27a	D	CT2B	7.2	11.7	Negative		On Therapy	0.95	0.85	0.07	yes	yes	6.99	RB1	n/a	XR_002957522.2:n.41-2795C>T,NM_000321.3:c.1332+1G>A	50	Splice-site
27b							Off Therapy	1.53	0.94	0.1	no
31a_OD	D	CT2B	9.7	14	Positive	NM_000321.3:c.2419delT, p.Ser807Hisfs*3	Off Therapy	5	3.09	0	no	yes	11.35	RB1	yes	NM_000321.3:c.2419delT, NP_000312.2:p.Ser807Hisfs*3	50	Frameshift
31b_OD							Off Therapy	5	1.82	0.02	no
34a_OD	D	CT2B	9.4	10	Positive	Frameshift termination codon exon 17	Recurrence	2.235	0.88	0.09	NA
34b_OD							Recurrence	1.36	0.93	0.12	NA	yes	5.77	NONE	no	-	-	-
36a	E	CT3C	fills globe	fills globe	Negative		Diagnosis - PE	5	5.2	0.26	yes	yes	2772.76	ARID1A	n/a	NM_006015.6:c.4582C>T, NP_006006.3:p.Arg1528Ter	46	Stop-gain
40a	D	CT2B	8.14	10.19	Negative		Recurrence	5	5.05	0.48	yes	yes	1395.67	NONE	n/a	-	-	-
40b							On Therapy	2.71	1.66	0.3	yes	yes	28.02	NONE	n/a	-	-	-
40c							On Therapy	1.125	0.26	0.1	no
42a	D	CT2B	12	6	Positive	NM_000321.2:c.1723C>T, p.Gln575* (mosaic)	Diagnosis	5	6.92	0	yes	yes	2169.74	RB1	yes	NM_000321.3:c.1723C>T, NP_000312.2:p.Gln575Ter	99	Stop-gain
42b							On Therapy	0.5	1.93	0.08	yes	yes	44.22	RB1	yes	NM_000321.3:c.1723C>T, NP_000312.2:p.Gln575Ter	44	Stop-gain
42c							On Therapy	0.59	1.15	0	yes
42d							On Therapy	2.715	1.36	0.12	yes
42e							On Therapy	2.83	0.35	0	yes
43a	B	CT1B	9.33	2.61	Negative		Diagnosis	5	3.5	0.27	yes	yes	486.59	RB1 RB1	n/a	NM_000321.3:c.751C>T, NP_000312.2:p.Arg251Ter NM_000321.3:c.1363C>T,NP_000312.2:p.Arg455Ter	48 25	Stop-gain Stop-gain
43b							On Therapy	0.695	0.51	0.09	no
46a_OD	D	CT2B	12.55	6.65	Positive	NM_000321.3:c.2359C>T, p.Arg787Ter	Diagnosis	5	7.17	0.09	yes	yes	3303.56	RB1	yes	NM_000321.3:c.2359C>T, NP_000312.2:p.Arg787Ter	99	Stop-gain
46a_OS	D	CT2B	16.94	10.21			Diagnosis	5	3.84	0.223	yes	yes	2101.1	RB1	yes	NM_000321.3:c.2359C>T, NP_000312.2:p.Arg787Ter	96	Stop-gain
49a	A	CT1A	0.74	0.74	Positive	NM_000321.3:c.1696-75A>G (heterozygous VUS)	Diagnosis	3.14	0.38	0.05	no	yes	3.19	NONE	no	-	-	-
51a	E	CT3C	12.31	7.74	Negative		On Therapy	2.1	1.15	0.06	yes
51b							On Therapy	2.075	0.32	0.06	no
52a	B	CT1B	8.86	3.14	Negative		Diagnosis	0.035	2.77	0.47	yes	yes	319.8	RB1	n/a	NM_000321.3:c.1399C>T, NP_000312.2:p.Arg467Ter	100	Stop-gain
52b							Recurrence	1.02	1.24	0.15	yes	yes	4.86	NONE	n/a	-	-	-
52c							On Therapy	0.575	0.47	0.07	no
52d							On Therapy	2.275	0.48	0.04	no
53a	NA	CT1B	NA	NA	Negative		Diagnosis	0.36	2.71	0.08	yes
55a_OS	E	CT3C	>20	>20	Positive	NM_000321.3:c.1494T>G, p.Tyr498Ter	Recurrence	5	5.81	0.35	yes	yes	2083.68	RB1	yes	NM_000321.3:c.1494T>G, NP_000312.2:p.Tyr498Ter	99	Stop-gain
57a	D	CT2B	13.31	14.54	Negative		Diagnosis	5	3.41	0.36	yes	yes	1098.98	NONE	n/a	-	-	-
57b							On Therapy	0.52	2.72	0.39	yes
57c							On Therapy	1.87	1.91	0.65	yes
57d							On Therapy	0.95	1.56	0.25	yes
57e							On Therapy	1.165	2.52	0.37	yes
58a	D	CT2B	5.7	4.79	Negative		Diagnosis	5	3.32	0.46	yes
58b							On Therapy	5	6.12	0.47	yes
58c							On Therapy	2.385	3.33	0.48	yes
58d							On Therapy	5	6.03	0.46	yes
64a_OD	D	CT2B	10.78	10.63	Positive	NM_000321.3:c.2288_2289delGA, p.Arg763Thrfs*31	Diagnosis	5	4.22	0.09	yes	yes	1969.44	RB1	yes	NM_000321.3:c.2288_2289delGA, NP_000312.2:p.Arg763Thrfs*31	97	Frameshift
64a_OS	B	CT1B	3.26	1.22			Diagnosis	2.06	0.82	0.33	NA	yes	7.41	NONE	no	-	-	-
70a_OD	D	CT2B	14.17	4.57	Positive	NM_000321.3:c.2525_2526dupCT, p.Glu843Leufs*7 (heterozygous)	Diagnosis	5	3.44	0.07	yes	yes	2931.28	RB1	yes	NM_000321.3:c.2525_2526dupCT, NP_000312.2:p.Glu843Leufs*7	99	Frameshift
70b_OD							On Therapy	3.745	2.62	0.03	yes	yes	126.48	RB1	yes	NM_000321.3:c.2525_2526dupCT, NP_000312.2:p.Glu843Leufs*7	80	Frameshift
70a_OS	E	CT3B	14	14			Diagnosis	5	4.07	0	no	yes	985.65	RB1 RB1	yes	NM_000321.3:c.2525_2526dupCT, NP_000312.2:p.Glu843Leufs*7 NM_000321.3:c.1399C>T, NP_000312.2:p.Arg467Ter	44 40	Frameshift Stop-gain
70b_OS							On Therapy	4.11	0.58	0	no	yes	2.36	RB1 RB1	yes	NM_000321.3:c.2525_2526dupCT, NP_000312.2:p.Glu843Leufs*7 NM_000321.3:c.1399C>T, NP_000312.2:p.Arg467Ter	100 100	Frameshift Stop-gain
71a	D	CT2B	11.21	5.75	Positive	NM_000321.1 c.2308C>T, p.Gln770Ter	Diagnosis	3.895	3.7	0.3	yes
72a	D	CT2B	11.81	8.78	Negative		Diagnosis	5	3.33	0.13	yes	yes	3388.42	MSH6	n/a	NM_000179.3:c.3261delC, NP_000170.1:p.Phe1088Serfs*2	1.3	Frameshift
72b							On Therapy	4.15	2.78	0.09	yes
73a_OD	C	CT2A	7.44	3.48	Positive	NM_000321.3:c.1499-1G>A, ? (heterozygous)	Diagnosis	5	3.04	0.09	yes	yes	2479.77	RB1	yes	NM_000321.3:c.1499-1G>A	99	Splice-acceptor
73a_OS	E	CT3C	14.47	15.24			Diagnosis	2.685	2.19	0.23	yes
76a	D	CT2B	NA	NA	Negative		Diagnosis	5	5.28	0.1	yes
79a	E	CT3B	12.21	7.69	Negative		On Therapy	5	3.51	0.51	yes
95a_OD	D	CT2B	10.83	5.07	Positive	NM_000321.3:c.1363C>T; ?, p.Arg455Ter (heterozygous)	On Therapy	5	3.58	0.6	yes	yes	1055.83	RB1 BCOR	yes	NM_000321.3:c.1363C>T, NP_000312.2:p.Arg455Ter NM_017745.6:c.4458delC, NP_060215.4:p.Ala1487Leufs*47	99 31	Stop-gain Frameshift
95a_OS	E	CT3C	7.78	12.28			On Therapy	5	3.29	0.28	yes	yes	657.14	RB1 BCOR	yes	NM_000321.3:c.1363C>T, NP_000312.2:p.Arg455Ter NM_017745.6:c.3968_3972delCATCC, NP_060215.4:p.Pro1323Argfs*50	100 7.4	Stop-gain Frameshift

## Sheet: LP-WGS + TSP other malignancy
Case #	Diagnosis	Clinical Timepoint	cfDNA Input (ng)	Average Depth of Coverage	Tumor Fraction	CNA detected	TSP Performed	TSP Average Target Coverage	Gene Alteration	VAF (%)	Variant	Variant type	Known germline RB1 variant detected by TSP (if applicable)
9_OD	B-cell Acute lymphoblastic leukemia	Relapse/recurrence	5	6.59	0.4577	yes	yes	1958.43	TP53 NRAS PAX5	16 26 12	NM_000546.6:c.742C>T, NP_000537.3:p.Arg248Trp NM_002524.5:c.38G>T, NP_002515.1:p.Gly13Val NM_016734.3:c.77T>G, NP_057953.1:p.Val26Gly	Missense Missense Missense	n/a
33_OS	Choroidal melanoma	Diagnosis	1.275	0.28	0.03225	no
33_OS		On therapy	3.65	0.57	0	no
47_OS	Treated RB Radiation-induced anaplasia	On therapy	5	3.04	0.3655	yes	yes	158.88	RB1	64	NM_000321.3:c.1666C>T, NP_000312.2:p.Arg556Ter	Stop-gain	yes
47_OS		On therapy	0.785	3.37	0.5169	yes
65_OD	B-cell Acute lymphoblastic leukemia	Relapse/recurrence	0.0561	2.805	0.4671	yes	yes	10.76	NONE	-	-	-	n/a
65_OS		Relapse/recurrence	4.455	1.77	0.4817	yes	yes	26.32	NONE				n/a
69_OD	Chronic myelogenous leukemia	Diagnosis	0.062	2.81	0.06909	no
69_OS		Diagnosis	0.0669	3.345	0	no
77_OS	B-cell Acute lymphoblastic leukemia	Relapse/recurrence	1.185	5.24	0.08197	no

## Sheet: LP-WGS + TSP benign lesions
Case #	Diagnosis	Clinical Timepoint	cfDNA Input (ng)	Average Depth of Coverage	Tumor Fraction	CNA detected	TSP Performed
6_OS	Retinoma	Diagnosis	0.72	0.43	0.04	no	no
11_OS	FEVR	Diagnosis	1.065	1.48	0.05	no	no
25_OD	FEVR	Off Therapy	3.405	0.92	0.12	no	no
25_OS		Off Therapy	3.175	0.36	0.11	no	no
26_OD	Coats	Diagnosis	5	8.9	0.06	no	no
32_OS	FEVR	Diagnosis	0.54	1.75	0	no	no
38_OD	Cotton Wools Spots	Off Therapy	0.26	1.04	0.09	no	no
39_OS	FEVR	Diagnosis	1.775	1.49	0.05	no	no
41_OS	Congenital Cataract and Glaucoma	Off Therapy	3.79	0.75	0.04	no	no
44_OD	Choroidal Lesion	On Therapy	2.145	0.1	0.04	no	no
45_OD	Haratoma + RPE	Off Therapy	1.795	1.07	0.02	no	no
59_OS	FEVR	Diagnosis	1.1	0.52	0.05	no	no
78_OS	Glaucoma	Diagnosis	1.29	0.74	0.11	no	no
92_OD	Atypical Cataract	Diagnosis	5	2.54	0.09	no	no
